# Supplementary material for: Mitochondrial PCGs Provide Novel Insights into Subspecies Classification, Codon Usage and Selection of Cervus canadensis Distributed in Qinghai and Gansu, China
Source: Animals (Basel). 2025 May 20;15(10):1486. doi: 10.3390/ani15101486 (PMC12108357; doi:10.3390/ani15101486)
Supplement: Supplementary file 1 [file animals-15-01486-s001.zip]

Archive with 1 entries (1 files):
- animals-3618165-supplementary.pdf
